# Supplementary material for: Effects of Low-Ambient-Temperature Stimulation on Modifying the Intestinal Structure and Function of Different Pig Breeds
Source: Animals (Basel). 2022 Oct 12;12(20):2740. doi: 10.3390/ani12202740 (PMC9597737; doi:10.3390/ani12202740)
Supplement: Supplementary file 1 [file animals-12-02740-s001.zip]

Archive with 1 entries (1 files):
- animals-1861989-supplementary.pdf
